# Supplementary material for: Separating the wheat from the chaff: mitigating the effects of noise in a plastome phylogenomic data set from Pinus L. (Pinaceae)
Source: BMC Evol Biol. 2012 Jun 25;12:100. doi: 10.1186/1471-2148-12-100 (PMC3475122; doi:10.1186/1471-2148-12-100)
Supplement: Additional file 1 — Collection and sequencing information for accessions used in this study. [file 1471-2148-12-100-S1.xls]

## Sheet: Sheet1
		Species	Accession	Source	GenBank ID	# Reads in assembly pool (adapters removed)	Estimated # chloroplast reads in pool (%)	# Contigs in Assembly	Avg. contig length (bp)	Estimated plastome length (bp) (% determined)		Reference used in assembly (GenBank ID)
		Pinus amamiana Koidz.	AMAM02	Kagoshima Pref., 30.324 N 130.4 E, Kyushu region, Japan; Businský	JN854226	2475032	1610825 (65.08%)	12	9689.08	116329 (98.64%)		Pinus koraiensis (NC_004677.2)
		P. arizonica Engelm. ex Rothr.	ARIZ01	House Creek, 33.133 N 108.0 W, New Mexico, United States; Gerald Rehfeldt	JN854225	1744843	965660 (55.34%)	7	17246.6	120858 (98.45%)		P. ponderosa (FJ899555.2)
		P. brutia Ten.	BRUT01	mountains of SE periphery of Ala Daglar Mts., 37.497 N 35.379 E, Adana, Turkey; Businský	JN854224	1784995	920744 (51.58%)	14	8494.79	120279 (98.7%)		P. pinaster (FJ899583.2)
		P. bungeana Zucc. ex Endl.	BUNG05	Corvallis, Oregon, United States	JN854223	1042349	471720 (45.26%)	11	10686.5	118277 (98.63%)		P. gerardiana (EU998741.4)
		P. caribaea Morelet	CARI01	Marbajita, P. del Rio, 19.36 N 85.0297 W, Cuba	JN854222	1013031	476897 (47.08%)	5	24159.4	120902 (99.59%)		P. taeda (FJ899561.2)
		P. cembroides Zucc.	CEMD04	Jeff Davis Co., near Fort Davis, Hwy17 to McDonald Observatory, 30.673 N 104.031 W, Texas, USA; David Gernandt	JN854220	1557162	1074436 (69.00%)	11	10689.5	116847 (99.29%)		P. monophylla (EU998745.4)
		P. chiapensis (Martínez) Andresen	CHIA35	Yerba Santa; Tree #1, Sierra Sur, 17.517 N 99.96 W, Guerrero, Mexico; John Syring, Rafael del Castillo	JN854219	1235599	1103528 (89.31%)	14	8361.43	116405 (99.27%)		P. koraiensis (NC_004677.2)
		P. leiophylla Scheide & Dieppe var. chihuahuana (Engelm.) Shaw	LEIO03	Catalina Hwy to Mt. Lemmon, about 1 mile beyond Windy Point Vista, Pima Co, Arizona, USA	JN854218	1720365	1091164 (63.43%)	11	10991.3	119200 (88.79%)		P. taeda (FJ899561.2)
		P. clausa (Chapm. ex Engelm.) Sarg.	CLAU02	Key Vista Park, Ballies Rd, Holiday, Pasco Co., 28.196 N 82.784 W, Florida, United States; Ann Willyard	JN854217	2517778	1862252 (73.96%)	4	30080.5	120183 (99.18%)		P. contorta (EU998740.4)
		P. cooperi C.E. Blanco	COOP01	El Salto, 23.8 N 105.4 W, Durango, Mexico; Institute of Forest Genetics	JN854216	991639	629118 (63.44%)	10	11994.6	120844 (98.07%)		P. ponderosa (FJ899555.2)
		P. coulteri D. Don	COUL03	California Seed Zone 997, elev. 1667, 33.5 N 116.5 W, California, United States; National Tree Seed Centre	JN854215	1248611	655978 (52.54%)	8	15034.4	120945 (98.42%)		P. ponderosa (FJ899555.2)
		P. cubensis Griseb.	CUBE01	Estación Pinares de Mayarí,Sierra de Nipe, 20.490 N 75.800 W, Holguín province, Cuba; Tom Parchman	JN854214	1133366	522829 (46.13%)	2	60338	120630 (99.38%)		P. taeda (FJ899561.2)
		P. culminicola Andresen & Beaman	CULM01	Cerro Potosi, Nuevo Leon, Mexico; David S. Gernandt	JN854213	831130	621304 (74.75%)	12	9720	116676 (98.64%)		P. monophylla (EU998745.4)
		P. dabeshanensis W.C. Cheng & Law	DABE01	Yuexi Co., 30.997 N 116.075 E, Anhui - SW part at Hubei border, China; Businský	JN854212	1775508	1134886 (63.92%)	84	1355.95	117562 (86.73%)		P. koraiensis (NC_004677.2)
		P. dalatensis Ferré	DALA03	Ngoc Linh mt. region, 15.047 N 107.815 E, Gia Lai - Kon Tum Prov. (N corner), Vietnam; Businský	JN854211	486850	333888 (68.58%)	53	2163	115247 (94.56%)		P. koraiensis (NC_004677.2)
		P. densiflora Siebold & Zucc.	DENS02	Pyeongchang-gun; seedling grown at OSU, Kangwon, South Korea; Korea Forest Service Dept. of Genetic Resources	JN854210	1951002	810348 (41.53%)	8	14991.6	119799 (99.71%)		P. thunbergii (NC_001631.1)
		P. densata Masters	DENT01	Diqing Prefecture, 27.884 N 99.617 E, NW Yunnan, China; Businský	JN854209	745401	369067 (49.51%)	4	29979.2	119722 (99.25%)		P. thunbergii (NC_001631.1)
		P. devoniana Lindl.	DEVO02	Jujucato, Zirahoen, 19.42 N 101.82 W, Michoacan, Mexico; Jesus Vargas Hernandez	JN854208	1753454	795317 (45.36%)	8	15128.5	120876 (99.13%)		P. ponderosa (FJ899555.2)
		P. discolor D.K. Bailey & F.G. Hawksworth	DISC02	Fort Huachuca, Cochise Co.; voucher from seedling grown at OSU, Arizona, USA; Frank Hammond	JN854207	1626160	842453 (51.81%)	7	16619	116785 (99.1%)		P. monophylla (EU998745.4)
		P. donnell-smithii Mast.	DONN02	South of Quetzaltenango, 14.8 N 91.517 W, Guatemala; Logan Sander	JN854206	1999252	1313079 (65.68%)	11	10989.5	120676 (99.43%)		P. ponderosa (FJ899555.2)
		P. douglasiana Martínez	DOUG01	Atenquique, 19.533 N 103.517 W, Jalisco, Mexico; Institute of Forest Genetics	JN854205	4072566	1995919 (49.01%)	10	12080.4	121012 (99.11%)		P. ponderosa (FJ899555.2)
		P. echinata Mill.	ECHI01	Cl.29, G.31, Bl.40B, Pt.24, For.280124, E. Ouachita Nat'l Forest; voucher from seedling grown at OSU, 34.7 N 93.8 W, Arkansas, United States; USDAFS Womble Ranger District	JN854204	1201341	883067 (73.51%)	16	7544.62	120166 (99.03%)		P. taeda (FJ899561.2)
		P. edulis Engelm.	EDUL08	E of Zion NP, Kane Co., elev. 5710ft, 37.296 N 112.614 W, Utah, United States; David Gernandt	JN854203	1526146	105095 (6.89%)	24	4839.71	116443 (96.03%)		P. monophylla (EU998745.4)
		P. elliotti Engelm.	ELLI01	Clone 22, Block 8, Row 9, Erambert Seed Orchard, Brooklyn; voucher from seedling grown at OSU, 33.173 N 90.486 W, Mississippi, United States; USDAFS Erambert Seed Orchard	JN854202	1402469	848975 (60.53%)	6	20099	120481 (99.61%)		P. taeda (FJ899561.2)
		P. engelmannii Carriére	ENGE02	Florida Canyon, 31.733 N 110.833 W, Arizona, United States; Gerald Rehfeldt	JN854201	1723668	1036447 (60.13%)	5	24180.6	120908 (99.51%)		P. ponderosa (FJ899555.2)
		P. fragilissima Businsky	FRAG01	below the great bend of Southern Cross-Island, 23.178 N 121.033 E, Taitung Co., Taiwan; Businský	JN854200	1304942	821573 (62.96%)	7	17176.7	119704 (99.52%)		P. thunbergii (NC_001631.1)
		P. glabra Walter	GLAB01	Mississippi, United States; Southern Institute of Forest Genetics	JN854199	966316	597201 (61.80%)	34	3529.06	120344 (96.84%)		P. taeda (FJ899561.2)
		P. greggii Engelm. ex. Parl.	GREG02	Madrono, Queretaro, Mexico; Jesus Vargas Hernandez	JN854198	2213548	1533046 (62.96%)	8	15123.1	120597 (99.69%)		P. taeda (FJ899561.2)
		P. halepensis Mill.	HALE03	E slopes on right side of, 43.883 N 7.175 E, Alpes Maritimes Co. (dept. 06), France; Businský	JN854197	1059136	325997 (30.78%)	15	7848.53	119860 (97.25%)		P. pinaster (FJ899583.2)
		P. hartwegii Lindl.	HART07	Yerba Santa, 17.52 N 99.96 W, Guerrero, Mexico; John Syring	JN854196	1.02316e+06	472531 (46.18%)	10	12056.4	120907 (98.4%)		P. ponderosa (FJ899555.2)
		P. heldreichii Christ	HELD07	Pollino Mts., 39.899 N 16.126 E, Basilicata & Calabria border, Italy; Businský	JN854195	947902	632442 (66.72%)	25	4769.64	120262 (95.96%)		P. pinaster (FJ899583.2)
		P. hwangshanensis W.Y. Hsia	HWAN01	1282-79C; Chin. Acad. Forestry, China	JN854194	1446970	605318 (41.83%)	6	19979	119774 (99.86%)		P. thunbergii (NC_001631.1)
		P. jeffreyi Balf.	JEFF04	Bishop, Inyo County, 37.366 N 118.390 W, California, United States;	JN854193	1782057	1059552 (59.46%)	3	40192.7	120797 (99.62%)		P. ponderosa (FJ899555.2)
		P. johannis M.-F. Robert	JOHA01	Cerro Pena Nevada, 23.817 N 99.883 W, Nuevo Leon, Mexico; RBG Edinburgh	JN854192	6480263	3465568 (53.48%)	18	6613.44	116497 (98.73%)		P. monophylla (EU998745.4)
		P. kesiya Royle ex Gordon	KESI11	East Khasi Hills district, 25.635 N 91.900 E, Meghalaya, India; Businský	JN854191	953853	578516 (60.65%)	10	12001.5	119748 (98.88%)		P. thunbergii (NC_001631.1)
		P. latteri Mason	LATT02	Nam Dan, Dai Hue Forest Enterprise, Nghe An, Vietnam; RBG Edinburgh	JN854190	950283	425101 (44.73%)	5	24059.6	119917 (99.28%)		P. pinaster (FJ899583.2)
		P. lawsonii Roezl ex Gord.	LAWS02	no collection data	JN854188	2107814	986679 (46.81%)	3	40223	120393 (99.9%)		P. taeda (FJ899561.2)
		P. leiophylla Schiede ex Schltdl. & Cham	LEIO03	north of Oaxaca city, east of Ixtlan, Oaxaca, Mexico; John Syring	JN854187	1720365	1091164 (63.43%)	11	10991.2	120917 (99.21%)		P. taeda (FJ899561.2)
		P. lumholtzii Robinson & Fernald	LUMH07	Mexico; David Gernandt	JN854186	1056895	685974 (64.90%)	9	13114.2	120442 (97.34%)		P. taeda (FJ899561.2)
		P. massoniana Lamb.	MASS02	Lang Son, Vietnam; RBG Edinburgh	JN854185	1457463	999367 (68.57%)	4	29940.5	119634 (99.99%)		P. thunbergii (NC_001631.1)
		P. maximartinezii Rzedowski	MAXZ01	Arbol 078, Juchipila, 21.417 N 103.117 W, Zacatecas, Mexico; Institute of Forest Genetics	JN854184	2623261	1669960 (63.66%)	5	23371.6	116383 (99.67%)		P. monophylla (EU998745.4)
		P. montezumae Lamb.	MONZ01	Mpio. Epazoyucan, Real del Monte, 20.112 N 98.605 W, Hidalgo, Mexico; David Gernandt, UAEH	JN854183	1709527	1145050 (66.98%)	13	9263.77	120787 (98.33%)		P. ponderosa (FJ899555.2)
		P. morrisonicola Hayata	MORR01	Taiwan-bulk collection, 25.310 N 122.140 E, , Taiwan; USFS Dorena Genetic Resource Center	JN854182	1430059	1203552 (84.16%)	14	8224.86	116579 (97.81%)		P. koraiensis (NC_004677.2)
		P. mugo Turra	MUGO01	Mount Beguinjstica, Draga, Slovenia; US National Arboretum	JN854181	1110839	845197 (76.09%)	13	9164.69	119849 (98.54%)		P. thunbergii (NC_001631.1)
		P. muricata D. Don	MURI01	Santa Cruz Island; voucher from seedling grown at OSU, 34.017 N 119.717 W, California, United States; Rancho Santa Ana Botanic Garden at Claremont	JN854180	476779	184202 (38.63%)	13	9253.62	120796 (97.36%)		P. taeda (FJ899561.2)
		P. nigra J.F. Arnold	NIGR20	Tahtali Daglari Mts., 38.134 N 36 0.111 E, Adana, Turkey; Businský	JN854179	987325	445102 (45.08%)	8	14956.8	119806 (98.85%)		P. thunbergii (NC_001631.1)
		P. oaxacana Mirov	OAXA02	Calpulalpan de Mendez, El Polvorin, 17.317 N 96.433 W, Oaxaca, Mexico; Gernandt	JN854178	820251	455060 (55.48%)	10	12048	120771 (98.81%)		P. ponderosa (FJ899555.2)
		P. occidentalis Sw.	OCCI02	Constanza, National Park In the Cordiiela Central, Dominican Republic; Tom Parchman	JN854177	1159018	608453 (52.50%)	8	15102.9	120887 (99.06%)		P. taeda (FJ899561.2)
		P. palustris Mill.	PALU02	Lake George Ranger District, Silver Springs, 29.2 N 82.05 W, Florida, United States; R8 USDAFS	JN854176	1237697	674019 (54.46%)	3	40288.3	120397 (99.4%)		P. taeda (FJ899561.2)
		P. patula Schiede ex Schltdl. & Cham.	PATU01	Mpio. Mineral Real del Monte. Steep hillside at Penas Cargadas, 20.114 N 98.627 W, Hidalgo, Mexico; David Gernandt, UAEH	JN854175	2233464	1383405 (61.94%)	7	17231.9	120384 (99.91%)		P. taeda (FJ899561.2)
		P. pinceana Gord.	PINC13	Gran Cepeda, 25.317 N 101.667 W, Coahuila, Mexico; Institute of Forest Genetics	JN854174	1790152	1109233 (61.96%)	29	4013.38	117040 (96.44%)		P. monophylla (EU998745.4)
		P. pinea L.	PINE03	Pisa Prov., Toscana, Italy; Businský	JN854173	1736009	953113 (54.90%)	9	13327.9	119861 (99.35%)		P. pinaster (FJ899583.2)
		P. ponderosa Doug. ex C. Lawson var. benthamiana (Hartweg) Silba	POND21	Hwy 32 NE of Chico, Butte Co., 39.691 N 121.694 W, California, United States; David Gernandt	JN854172	549958	263587 (47.93%)	11	10970.8	120901 (98.24%)		P. ponderosa (FJ899555.2)
		P. ponderosa Doug. ex C. Lawson var. scopulorum (Engelm.) A.E. Murray	POND59	44.295 N 103.828 W, South Dakota, United States; Richard Halse	JN854171	1422580	791205 (55.62%)	10	12055.1	120760 (99.06%)		P. ponderosa (FJ899555.2)
		P. pringlei Shaw	PRIN02	Cuidad Hidalgo, Michoacan, Mexico; Jesus Vargas Hernandez	JN854189	688261	342197 (49.72%)	18	6701.06	120831 (96.86%)		P. taeda (FJ899561.2)
		P. pseudostrobus Lindl.	PSEU03	Patio de Bolas, 15.38 N 91.43 W, Chiantla, Guatemala; ECODESA-FUNDAP	JN854169	148338	67999 (45.84%)	109	1072.77	120487 (85.74%)		P. ponderosa (FJ899555.2)
		P. pumila (Pall.) Regel	PUMI07	Kawayu, Teshikaga, Hokkaido, Japan, Japan; Yasayuki Watano	JN854168	1300700	1008815 (77.56%)	17	6761.35	116475 (96.84%)		P. koraiensis (NC_004677.2)
		P. pungens Lamb.	PUNG01	Penn State Stone Valley Experimental Forest, 40.671 N 77.899 W, Pennsylvania, United States; Pennsylvania State Universtiy	JN854167	844752	471511 (55.82%)	2	60255	120427 (99.83%)		P. taeda (FJ899561.2)
		P. quadrifolia Parl. ex G.B. Sudworth	QUAD02	Pinyon Point, Cleveland National Forest, 32.871 N 116.418 W, California, United States; Kirsten Winter	JN854166	1548293	1012929 (65.42%)	11	10614.4	116377 (99.28%)		P. monophylla (EU998745.4)
		P. radiata D. Don	RADI02	Monterey County, 36.251 N 121.252 W, California, United States; David Gernandt, UAEH	JN854165	786013	495765 (63.07%)	19	6349.58	120953 (97.78%)		P. taeda (FJ899561.2)
		P. remota (Little) D.K. Bailey & F.G. Hawksworth	REMO05	Val Verde Co., E of Hwy 277, 29 mi N of Del Rio, 29.746 N 100.816 W, Texas, United States	JN854164	1261129	891919 (70.72%)	8	14584.4	116687 (98.98%)		P. monophylla (EU998745.4)
		P. rigida Mill.	RIGI01	45 N 73.75 W, Quebec, Canada; Quebec Department of Forest Research	JN854163	611781	301367 (49.26%)	15	7982.07	120845 (98.02%)		P. taeda (FJ899561.2)
		P. roxburghii Sargent	ROXB04	Dirang region, 27.377 N 92.272 E, West Kameng district, India; Businský	JN854162	1279512	748169 (58.47%)	3	39960.7	120050 (99.78%)		P. pinaster (FJ899583.2)
		P. sabiniana Dougl. ex D. Don	SABI04	across road from 9021 Placer Rd., Redding, Shasta Co., 40.547 N 122.460 W, California, United States; Ann Willyard	JN854161	1721755	413242 (24.00%)	6	19881.2	120727 (98.17%)		P. ponderosa (FJ899555.2)
		P. serotina Michx.	SERO01	Worcestor county, 38.25 N 75.55 W, Maryland, United States; Institute of Forest Genetics	JN854160	1.03976e+06	555533 (53.43%)	15	8052.93	120880 (98.78%)		P. taeda (FJ899561.2)
		P. strobiformis Engelm.	STRF17	Jeff Davis Co., Mt. Livermore, 30.656 N 104.109 W, Texas, USA; David Gernandt	JN854159	1236325	641302 (51.87%)	11	10670.4	116724 (99.2%)		P. koraiensis (NC_004677.2)
		P. sylvestris L.	SYLV02	Cherkasy, Ukraine; US National Arboretum	JN854158	889264	523094 (58.82%)	5	24027.2	119793 (99.67%)		P. thunbergii (NC_001631.1)
		P. taiwanensis Hayata	TAIW04	SE slopes of the central island ridge, 23.267 N 120.961 E, Taitung Co.- NW corner, Taiwan; Businský	JN854157	623175	436560 (70.05%)	23	5220.13	119706 (98.02%)		P. thunbergii (NC_001631.1)
		P. tropicalis Morelet	TROP02	Ceja del Negro, Vinales, Cuba; Gretel Geada-Lopez	JN854156	887229	552983 (62.33%)	21	5703.95	119665 (98.29%)		P. thunbergii (NC_001631.1)
		P. virginiana Mill.	VIRG01	Monroe Co. Cherokee NF, Tellico Ranger District 13-G-37 #4, 35.833 N 83.0 W, Tennessee, United States; R8 Beech Creek Seed Orchard	JN854155	1148954	627006 (54.57%)	56	2147.79	120771 (94.42%)		P. contorta (EU998740.4)
		P. wallichiana A.B. Jackson	WALL02	Nanga Parbat mt. region, 35.2 N 74.667 E, Northern Areas (Gilgit), Pakistan; Businský	JN854154	1379889	939139 (68.06%)	15	7760.27	116814 (98.25%)		P. koraiensis (NC_004677.2)
		P. wangii Hu and Cheng	WANG05	no collection data	JN854153	369269	97062 (26.28%)	41	2767.51	117166 (91.53%)		P. koraiensis (NC_004677.2)
		P. yecorensis Z. Debreczy & I. Rácz	YECO02	Yecora: 7.9 km E Yecora, 28.379 N 108.869 W, Sonora, Mexico; George Ferguson	JN854152	2661988	2003250 (75.25%)	11	10401.8	120962 (93.66%)		P. ponderosa (FJ899555.2)
		P. yunnanensis Franch.	YUNN01	Qiaojia Co., 26.883 N 103.013 E, NE Yunnan, China; Businský	JN854151	1513538	895675 (59.18%)	30	3989.2	119703 (97.62%)		P. thunbergii (NC_001631.1)
		Pseudotsuga menziesii (Mirb.) Franco	PSEMEN05	PNW Genecology Study 4201, tree 094, Sweet Home, Oregon, USA	JN854170	708356	43015 (63.43%)	65	1765.88	116348 (92.1%)		draft P. menziesii plastome (Liston, unpublished)
		Pinus contorta Dougl. ex Loudon		Cronn et al. 2008	EU998740
		P. gerardiana Wall. ex D. Don		Cronn et al. 2008	EU998741
		P. lambertiana Dougl.		Cronn et al. 2008	EU998743
		P. longaeva D.K. Bailey		Cronn et al. 2008	EU998744
		P. monophylla Torr. & Frém.		Cronn et al. 2008	EU998745
		P. nelsonii Shaw		Cronn et al. 2008	EU998746
		P. krempfii Lecomte		Cronn et al. 2008	EU998742
		Picea sitchensis (Bong.) Carr.		Cronn et al. 2008	EU998739
		Pinus ponderosa var. ponderosa Doug. ex C. Lawson		Parks et al. 2009	FJ899555
		P. resinosa Aiton		Parks et al. 2009	FJ899556
		P. rzedowskii Madrigal & M. Caballero		Parks et al. 2009	FJ899557
		P. sibirica Du Tour		Parks et al. 2009	FJ899558
		P. squamata X.W. Li		Parks et al. 2009	FJ899559
		P. strobus L.		Parks et al. 2009	FJ899560
		P. taeda L.		Parks et al. 2009	FJ899561
		P. thunbergii Parl.		Parks et al. 2009	FJ899562
		P. torreyana Parry ex Carriére ssp. insularis Haller		Parks et al. 2009	FJ899563
		P. torreyana ssp. torreyana Parry ex Carriére		Parks et al. 2009	FJ899564
		Abies firma Siebold and Zucc.		Parks et al. 2009	FJ899565
		Pinus albicaulis Engelm.		Parks et al. 2009	FJ899566
		P. aristata Engelm.		Parks et al. 2009	FJ899567
		P. armandii Franch.		Parks et al. 2009	FJ899568
		P. attenuata Lemmon		Parks et al. 2009	FJ899569
		P. ayacahuite Ehrenb. ex Schltdl.		Parks et al. 2009	FJ899570
		P. banksiana Lamb.		Parks et al. 2009	FJ899571
		P. canariensis C. Sm.		Parks et al. 2009	FJ899572
		Cedrus deodara (Roxb.) G. Don		Parks et al. 2009	FJ899573
		Pinus cembra L.		Parks et al. 2009	FJ899574
		P. leiophylla Scheide & Dieppe var. chihuahuana (Engelm.) Shaw		Parks et al. 2009	FJ899575
		P. flexilis E. James		Parks et al. 2009	FJ899576
		P. lambertiana Dougl.		Parks et al. 2009	FJ899577
		Larix occidentalis Nutt.		Parks et al. 2009	FJ899578
		Pinus merkusii Jungh. & de Vriese		Parks et al. 2009	FJ899579
		P. monticola Dougl. ex D. Don		Parks et al. 2009	FJ899580
		P. parviflora Siebold & Zucc.		Parks et al. 2009	FJ899581
		P. peuce Griseb.		Parks et al. 2009	FJ899582
		P. pinaster Aiton		Parks et al. 2009	FJ899583
		Pinus thunbergii Parl.		Wakasugi et al. 1994	NC_001631
		P. koraiensis Siebold & Zucc.		unpublished	NC_004677.2
